# Supplementary material for: GODoc: high-throughput protein function prediction using novel k-nearest-neighbor and voting algorithms
Source: BMC Bioinformatics. 2020 Nov 18;21(Suppl 6):276. doi: 10.1186/s12859-020-03556-9 (PMC7672824; doi:10.1186/s12859-020-03556-9)
Supplement: Supplementary file 1 — Additional file 1: Table S1. The performance of the submitted Model 1 based on minimum normalized semantic distance metric adapted from CAFA3 Results Release. [file 12859_2020_3556_MOESM1_ESM.xlsx]

## Sheet: Sheet1
Species	Ontology	Type	Mode	F1-max	Threshold	Coverage Avg(B)	F1-max Avg(B)	F1-max Std(B)	Threshold Avg(B)	Blast F1-max	Naive F1-max	Rank	Total
nsmin
all	mfo	type1	mode2	0.502	0.67	1	0.5	0.012	0.77	0.576	0.632	27	62
all	mfo	type1	mode1	0.502	0.67	1	0.5	0.012	0.77	0.587	0.638	14	67
all	mfo	type2	mode2	0.472	0.7	1	0.472	0.011	0.77	0.574	0.645	32	62
all	mfo	type2	mode1	0.472	0.7	1	0.472	0.011	0.77	0.578	0.647	23	67
all	cco	type1	mode2	0.535	0.5	1	0.535	0.008	0.5	0.591	0.581	31	58
all	cco	type1	mode1	0.535	0.5	1	0.535	0.008	0.5	0.594	0.584	23	67
all	cco	type2	mode2	0.524	0.53	1	0.523	0.01	0.53	0.6	0.591	31	57
all	cco	type2	mode1	0.524	0.53	1	0.523	0.01	0.53	0.609	0.599	21	67
all	bpo	type1	mode2	0.582	1	1	0.582	0.007	0.99	0.64	0.634	26	59
all	bpo	type1	mode1	0.582	1	1	0.582	0.007	0.99	0.643	0.635	16	67
all	bpo	type2	mode2	0.417	1	1	0.418	0.008	1	0.648	0.617	5	59
all	bpo	type2	mode1	0.417	1	1	0.418	0.008	1	0.648	0.619	3	67
